# Supplementary material for: Determinants of Honey and Other Bee Products Use for Culinary, Cosmetic, and Medical Purposes
Source: Nutrients. 2023 Feb 1;15(3):737. doi: 10.3390/nu15030737 (PMC9919050; doi:10.3390/nu15030737)
Supplement: Supplementary file 1 [file nutrients-15-00737-s001.zip]

Archive with 1 entries (1 files):
- nutrients-2163036-supplementary.pdf
